# Supplementary material for: The Alterations of Serum N-glycome in Response to SARS-CoV-2 Vaccination
Source: Int J Mol Sci. 2023 Mar 25;24(7):6203. doi: 10.3390/ijms24076203 (PMC10093923; doi:10.3390/ijms24076203)
Supplement: Supplementary file 1 [file ijms-24-06203-s001.zip]

Archive with 1 entries (1 files):
- ijms-2296183-supplementary.pdf
